# Supplementary material for: The efficacy and safety of immunotherapy in patients with advanced NSCLC: a systematic review and meta-analysis
Source: Sci Rep. 2016 Aug 25;6:32020. doi: 10.1038/srep32020 (PMC4997317; doi:10.1038/srep32020)
Supplement: Dataset 1 [file srep32020-s2.xls]

## Sheet: title page
The efficacy and safety of immunotherapy in patients with advanced NSCLC: a systematic review and meta-analysis
Liang Zhou 1, +, Xi-Ling Wang 1, +, Qing-Long Deng 1, Yan-Qiu Du 2 and Nai-Qing Zhao 1, * 1 Department of Biostatistics, School of Public Health and Key Laboratory of Public Health Safety, Fudan University, Shanghai 200032, People’s Republic of China 2 Department of Preventive Medicine, Fudan University, Shanghai 200032, People’s Republic of China *Email: nqzhao@fudan.edu.cn

## Sheet: data of efficacy analysis
study	year	treatment	control	type	hr	lcl	ucl	jadad
Wu Changping	2008	CIK cells	Pattern 1 : I+C vs C+(P)	C	0.73	0.56	0.97	2
Zhong Runbo	2011	DC-CIK	Pattern 1 : I+C vs C+(P)	C	0.87	0.37	2.05	2
Lynch TJ	2012	Ipilimumab	Pattern 1 : I+C vs C+(P)	I	0.87	0.69	1.09	3
Brahmer J	2015	nivolumab	Pattern 3 : I vs C	I	0.59	0.44	0.79	3
Alexander I	2015	MPDL3280A	Pattern 3 : I vs C	I	0.78	0.59	1.03	1
Borghaei H	2015	nivolumab	Pattern 3 : I vs C	I	0.73	0.59	0.89	3
O’Brien	2004	SRL172	Pattern 1 : I+C vs C+(P)	M	1.01	0.97	1.05	3
Parikh PM	2011	talactoferrin	Pattern 2 : I vs P	M	0.67	0.42	1.06	4
Ridolfi L	2011	IL-2	Pattern 1 : I+C vs C+(P)	M	1.14	0.85	1.53	2
Digumarti R	2011	talactoferrin	Pattern 1 : I+C vs C+(P)	M	0.87	0.57	1.33	3
Ramalingam S	2013	Talactoferrin α	Pattern 2 : I vs P	M	1.04	0.87	1.24	4
Neninger VE	2008	EGF vaccine	Pattern 2 : I vs P	V	0.82	0.65	1.04	3
Manegold C	2008	PF-3512676	Pattern 1 : I+C vs C+(P)	V	0.747	0.484	1.153	2
Quoix E	2011	TG4010	Pattern 1 : I+C vs C+(P)	V	0.9	0.61	1.32	3
Butts C	2011	BLP-25	Pattern 2 : I vs P	V	0.74	0.53	1.04	2
Mikhail S	2013	bavituximab	Pattern 1 : I+C vs C+(P)	V	0.66	0.4	1.1	2
Butts C	2014	BLP-25	Pattern 2 : I vs P	V	0.88	0.75	1.03	4
Alfonso S	2014	Racotumomab	Pattern 2 : I vs P	V	0.63	0.46	0.87	3
Quoix E	2015	TG4010	Pattern 1 : I+C vs C+(P)	V	0.75	0.54	1.06	2
Giaccone G	2015	belagenpumatucel-L	Pattern 2 : I vs P	V	0.94	0.73	1.2	4

## Sheet: data of safety analysis
study	events	a	b	c	d	type
Quoix E 2011	Neutropenia	33	40	31	41	V
Lynch TJ 2012	Neutropenia	2	65	10	55	I
Mikhail S 2013	Neutropenia	9	31	16	63	V
Quoix E 2015	Neutropenia	37	73	29	78	V
Brahmer J 2015	Neutropenia	0	131	38	91	I
Borghaei H 2015	Neutropenia	0	287	73	195	I
Manegold C 2008	Neutropenia	54	21	17	20	V
Digumarti R 2011	Leukopenia	5	50	6	49	M
Parikh PM 2011	Leukopenia	0	47	1	52	M
Ridolfi L 2011	Leukopenia	22	95	19	92	M
Mikhail S 2013	Leukopenia	3	37	9	70	V
Brahmer J 2015	Leukopenia	1	130	5	124	I
Borghaei H 2015	Leukopenia	0	287	22	246	I
Manegold C 2008	Leukopenia	36	39	11	26	V
Digumarti R 2011	Anemia	4	51	6	49	M
Quoix E 2011	Anemia	16	57	14	58	V
Parikh PM 2011	Anemia	0	47	2	51	M
Lynch TJ 2012	Anemia	6	61	6	59	I
Ramalingam S 2013	Anemia	7	490	5	237	M
Mikhail S 2013	Anemia	5	35	1	78	V
Quoix E 2015	Anemia	12	98	16	91	V
Brahmer J 2015	Anemia	0	131	4	125	I
Borghaei H 2015	Anemia	1	286	7	261	I
Manegold C 2008	Anemia	11	64	2	35	V
Digumarti R 2011	Thrombocytopenia	5	50	1	54	M
Quoix E 2011	Thrombocytopenia	16	57	11	61	V
Ridolfi L 2011	Thrombocytopenia	64	53	36	75	M
Quoix E 2015	Thrombocytopenia	13	97	6	101	V
Manegold C 2008	Thrombocytopenia	14	61	1	36	V
Digumarti R 2011	Dyspnea	5	50	9	46	M
Quoix E 2011	Dyspnea	7	66	6	66	V
Parikh PM 2011	Dyspnea	7	40	14	39	M
Ramalingam S 2013	Dyspnea	45	452	30	212	M
Butts C 2014	Dyspnea	49	975	21	456	V
Mikhail S 2013	Dyspnea	1	39	2	77	V
Alfonso S 2014	Dyspnea	0	86	1	88	V
Quoix E 2015	Dyspnea	5	105	9	98	V
Digumarti R 2011	Diarrhea	0	55	6	49	M
Ridolfi L 2011	Diarrhea	4	113	0	111	M
Lynch TJ 2012	Diarrhea	5	62	3	62	I
Brahmer J 2015	Diarrhea	0	131	3	126	I
Borghaei H 2015	Diarrhea	2	285	3	265	I
Digumarti R 2011	Asthenia/Fatigue	0	55	2	53	M
Quoix E 2011	Asthenia/Fatigue	18	55	13	59	V
Parikh PM 2011	Asthenia/Fatigue	0	47	5	48	M
Lynch TJ 2012	Asthenia/Fatigue	7	60	7	58	I
Ramalingam S 2013	Asthenia/Fatigue	23	474	15	227	M
Butts C 2014	Asthenia/Fatigue	11	1013	10	467	V
Mikhail S 2013	Asthenia/Fatigue	6	34	9	70	V
Alfonso S 2014	Asthenia/Fatigue	1	85	0	89	V
Quoix E 2015	Asthenia/Fatigue	12	98	13	94	V
Brahmer J 2015	Asthenia/Fatigue	1	130	15	114	I
Borghaei H 2015	Asthenia/Fatigue	4	283	19	249	I
Manegold C 2008	Asthenia/Fatigue	5	70	3	34	V
Digumarti R 2011	Nausea & Vomiting	0	55	2	53	M
Quoix E 2011	Nausea & Vomiting	4	69	3	69	V
Parikh PM 2011	Nausea & Vomiting	0	47	1	52	M
Ridolfi L 2011	Nausea & Vomiting	22	95	23	88	M
Lynch TJ 2012	Nausea & Vomiting	4	63	4	61	I
Borghaei H 2015	Nausea & Vomiting	2	285	2	266	I
Manegold C 2008	Nausea & Vomiting	3	72	4	33	V
study	events	EXPevents	EXPpop	CONevents	CONpop	type
Digumarti R 2011	Any grade≥3 AEs	78	55	105	55	M
Parikh PM 2011		36	47	73	53	M
Lynch TJ 2012		54	67	40	65	I
Ramalingam S 2013		241	497	113	242	M
Butts C 2014		342	1024	171	477	V
Alfonso S 2014		37	86	41	89	V
Mikhail S 2013		22	40	35	79	V
Brahmer J 2015		9	131	71	129	I
Borghaei H 2015		30	287	144	268	I
Butts C 2011	Any serious AEs	23	88	30	83	V
Quoix E 2011		38	73	34	72	V
Butts C 2014		303	1024	151	477	V
Alfonso S 2014		34	86	31	89	V
Mikhail S 2013		9	40	19	79	V
Giaccone G 2015		49	270	32	262	V
Quoix E 2015		51	110	58	107	V
